# Supplementary material for: Age-Related Influence on Static and Dynamic Balance Abilities: An Inertial Measurement Unit-Based Evaluation
Source: Sensors (Basel). 2024 Nov 3;24(21):7078. doi: 10.3390/s24217078 (PMC11548656; doi:10.3390/s24217078)
Supplement: Supplementary file 1 [file sensors-24-07078-s001.zip]

Archive with 1 entries (1 files):
- sensors-3199742-supplementary.pdf
